# Supplementary material for: Disordered oropharyngeal microbial communities in H7N9 patients with or without secondary bacterial lung infection
Source: Emerg Microbes Infect. 2017 Dec 20;6(12):e112–. doi: 10.1038/emi.2017.101 (PMC5750457; doi:10.1038/emi.2017.101)
Supplement: Supplementary Dataset S1 [file emi2017101x6.xlsx]

## Sheet: Richness and diversity
Supplementary Dataset S1_A The species richness and diversity estimates were obtained for each microbiome
Sample	Library	Available_reads	Random_chose_reads	OBS(all)	Shannon	simpson	invsimpson	obs	chao1	ice
HC_1	LIB.000000000-A7BE5.1.GCCAAT	7289	5000	129	3.27104	0.922482	12.9003	118	131.885	123.282
HC_2	LIB.000000000-A7BE5.1.CAGATC	4831	4831	123	2.98753	0.911434	11.2911	122	168.286	135.2
HC_3	LIB.000000000-A7BE5.1.CAGATC	8163	5000	205	3.78431	0.946945	18.8483	184	222.028	196.554
HC_4	LIB.000000000-A7BE5.1.CAGATC	5647	5000	129	3.05319	0.897682	9.77346	124	139.625	133.302
HC_5	LIB.000000000-A7BE5.1.CAGATC	5866	5000	110	3.14646	0.928569	13.9996	104	120.667	110.703
HC_6	LIB.000000000-A7BE5.1.CAGATC	6270	5000	131	2.8929	0.882106	8.4822	119	144	129.733
HC_7	LIB.000000000-A7BE5.1.CAGATC	8043	5000	141	2.97951	0.888234	8.94729	124	164.833	137.106
HC_8	LIB.000000000-A7BE5.1.CAGATC	7414	5000	119	3.16348	0.933083	14.944	106	134	116.392
HC_9	LIB.000000000-A7BE5.1.CAGATC	8071	5000	128	2.94634	0.900394	10.0396	114	140.182	120.781
HC_10	LIB.000000000-A7BE5.1.CAGATC	6214	5000	165	3.63253	0.949203	19.6862	157	184	171.598
HC_11	LIB.000000000-A7BE5.1.CAGATC	8724	5000	147	2.89661	0.870424	7.71747	128	146.283	138.621
HC_12	LIB.000000000-A7BE5.1.CAGATC	8854	5000	152	2.80756	0.854425	6.86929	121	141.632	132.829
HC_13	LIB.000000000-A7BE5.1.CAGATC	7049	5000	123	2.98956	0.913357	11.5416	112	158.545	124.169
HC_14	LIB.000000000-A7BE5.1.CAGATC	6703	5000	124	2.82464	0.89366	9.40384	114	180.036	136.844
HC_15	LIB.000000000-A7BE5.1.CAGATC	7202	5000	115	3.28238	0.942155	17.2876	104	126.321	113.691
HC_16	LIB.000000000-A7BE5.1.CAGATC	6327	5000	143	3.22893	0.927305	13.7561	131	163.4	146.606
HC_17	LIB.000000000-A7BE5.1.CAGATC	5666	5000	115	3.05493	0.919257	12.3849	109	129.571	117.111
HC_18	LIB.000000000-A7BE5.1.CAGATC	5690	5000	132	3.07028	0.908551	10.9351	125	150.289	137.345
HC_19	LIB.000000000-A7BE5.1.CAGATC	5328	5000	125	2.93423	0.89022	9.10913	119	157.028	135.104
HC_20	LIB.000000000-A7BE5.1.CAGATC	4522	4522	70	2.75611	0.911234	11.2656	69	102.062	77.8607
HC_21	LIB.000000000-A7BE5.1.CAGATC	5961	5000	120	2.61496	0.856367	6.96218	113	129.9	122.973
HC_22	LIB.000000000-A7BE5.1.CAGATC	7953	5000	191	3.94279	0.95489	22.1679	178	225.531	191.295
HC_23	LIB.000000000-A7BE5.1.CAGATC	4985	4985	130	3.26579	0.93739	15.9719	127	172.633	143.318
HC_24	LIB.000000000-A7BE5.1.CAGATC	6291	5000	138	2.89022	0.891295	9.19921	123	157.031	134.833
HC_25	LIB.000000000-A7BE5.1.CAGATC	7743	5000	155	3.30311	0.897791	9.78385	141	169.033	149.362
HC_26	LIB.000000000-A7BE5.1.CTTGTA	6629	5000	158	3.38167	0.930772	14.445	145	163.667	153.99
HC_27	LIB.000000000-A7BE5.1.CTTGTA	8281	5000	150	3.08158	0.89271	9.32051	135	152.789	143.732
HC_28	LIB.000000000-A7BE5.1.CTTGTA	5986	5000	129	2.87515	0.891041	9.17776	119	162.2	133.834
HC_29	LIB.000000000-A7BE5.1.CTTGTA	6044	5000	116	3.13569	0.922505	12.9041	107	135.409	116.309
HC_30	LIB.000000000-A7BE5.1.CTTGTA	7495	5000	125	2.81258	0.879336	8.28747	114	144.036	124.507
H7N9_1	LIB.000000000-A7BE5.1.ACAGTG	7321	5000	158	3.19114	0.896986	9.70742	146	158.737	152.403
H7N9_2	LIB.000000000-A7BE5.1.ACAGTG	6160	5000	110	2.84004	0.902973	10.3064	106	156	116.308
H7N9_3	LIB.000000000-A7BE5.1.ACAGTG	6853	5000	136	3.15158	0.900877	10.0885	125	143	132.676
H7N9_4	LIB.000000000-A7BE5.1.ACAGTG	7958	5000	166	3.44108	0.940726	16.8709	148	188.265	160.414
H7N9_5	LIB.000000000-A7BE5.1.ACAGTG,LIB.000000000-A89ND.1.CCGTCC	19844	5000	210	3.3899	0.91653	11.9804	162	196.381	178.017
H7N9_6	LIB.000000000-A7BE5.1.ACAGTG	16825	5000	174	3.36745	0.923937	13.1471	128	146.893	134.97
H7N9_7	LIB.000000000-A7BE5.1.ACAGTG	9198	5000	152	3.13606	0.891725	9.23573	126	146.833	134.299
H7N9_8	LIB.000000000-A7BE5.1.GCCAAT	5192	5000	141	3.37178	0.924961	13.3264	138	184.286	150
H7N9_9	LIB.000000000-A7BE5.1.GCCAAT	7349	5000	169	3.50155	0.946469	18.6806	153	182.761	165.73
H7N9_10	LIB.000000000-A7BE5.1.GCCAAT	5210	5000	93	2.96478	0.90494	10.5197	94	123.389	103.992
H7N9_11	LIB.000000000-A7BE5.1.GCCAAT	6317	5000	129	3.34518	0.931677	14.6363	122	145.059	133.407
H7N9_12	LIB.000000000-A7BE5.1.GCCAAT	6403	5000	40	2.33841	0.863957	7.35059	35	43	36.1538
H7N9_13	LIB.000000000-A7BE5.1.GCCAAT	7111	5000	205	3.95878	0.961364	25.8824	190	209.931	202.172
H7N9_14	LIB.000000000-A7BE5.1.GCCAAT	6441	5000	134	2.99996	0.901851	10.1886	125	151.947	138.157
H7N9_15	LIB.000000000-A7BE5.1.GCCAAT	8460	5000	131	2.86776	0.845722	6.48183	117	135.375	123.568
H7N9_16	LIB.000000000-A7BE5.1.GCCAAT	6634	5000	156	3.67702	0.945445	18.33	142	188.722	150.159
H7N9_17	LIB.000000000-A7BE5.1.GCCAAT	6559	5000	143	2.94792	0.875506	8.03249	134	166.029	144.45
H7N9_18	LIB.000000000-A7BE5.1.GCCAAT	6031	5000	131	3.56144	0.952431	21.0221	123	143.346	130.274
H7N9_19	LIB.000000000-A7BE5.1.GCCAAT	5647	5000	135	3.40951	0.937936	16.1123	127	138.281	132.217
H7N9_20	LIB.000000000-A7BE5.1.GCCAAT	8462	5000	214	3.99052	0.958747	24.2404	190	214.75	199.284
H7N9_21	LIB.000000000-A7BE5.1.GCCAAT	9620	5000	148	3.07541	0.890385	9.12283	127	147.833	134.535
H7N9_22	LIB.000000000-A7BE5.1.GCCAAT	7268	5000	159	2.95158	0.869009	7.63408	143	189.694	158.028
H7N9_23	LIB.000000000-A7BE5.1.GCCAAT	5745	5000	123	3.28969	0.92726	13.7475	119	172.389	130.81
H7N9_24	LIB.000000000-A7BE5.1.GCCAAT	6752	5000	129	3.26938	0.925599	13.4407	118	142.038	127.069
H7N9_25	LIB.000000000-A7BE5.1.GCCAAT	6684	5000	205	3.68203	0.941504	17.0952	193	231.942	209.565
H7N9_26	LIB.000000000-A7BE5.1.GCCAAT	5871	5000	121	3.30153	0.930718	14.4339	113	135	118.575
H7N9_27	LIB.000000000-A7BE5.1.GCCAAT	5216	5000	112	3.05129	0.906956	10.7476	110	147.556	120.562
H7N9_28	LIB.000000000-A7BE5.1.GCCAAT	7010	5000	116	2.78187	0.852692	6.78849	102	118.667	107.498
H7N9_29	LIB.000000000-A7BE5.1.GCCAAT	4665	4665	125	3.14258	0.915507	11.8352	124	148	130.904
H7N9_30	LIB.000000000-A7BE5.1.GCCAAT	6919	5000	182	3.661	0.934911	15.3636	166	185.114	174.181
SBLI_1	LIB.000000000-A7BE5.1.CTTGTA	8222	5000	194	3.13363	0.889102	9.01732	176	213.231	191.697
SBLI_2	LIB.000000000-A7BE5.1.CTTGTA	8209	5000	144	3.22444	0.903069	10.3167	129	146.818	138.862
SBLI_3	LIB.000000000-A7BE5.1.CTTGTA	8495	5000	193	3.93885	0.959218	24.5205	172	191.531	178.405
SBLI_4	LIB.000000000-A7BE5.1.CTTGTA	5599	5000	213	4.08421	0.968126	31.3733	205	233.521	215.696
SBLI_5	LIB.000000000-A7BE5.1.CTTGTA	7139	5000	97	3.14595	0.920165	12.5258	89	119.083	94.4785
SBLI_6	LIB.000000000-A7BE5.1.CTTGTA	9135	5000	160	3.55101	0.949676	19.8711	136	168.143	145.886
SBLI_7	LIB.000000000-A7BE5.1.CTTGTA	7119	5000	164	3.61152	0.945497	18.3475	147	165.615	153.111
SBLI_8	LIB.000000000-A7BE5.1.CTTGTA	8514	5000	165	3.36505	0.933588	15.0576	145	168.361	154.158
SBLI_9	LIB.000000000-A7BE5.1.CTTGTA	9914	5000	169	3.01477	0.848095	6.58306	143	171.125	153.187
SBLI_10	LIB.000000000-A7BE5.1.CTTGTA	7017	5000	144	3.58931	0.95372	21.6076	133	165.033	143.917
SBLI_11	LIB.000000000-A7BE5.1.CTTGTA	7010	5000	140	2.88978	0.86006	7.1459	130	168.533	142.861
SBLI_12	LIB.000000000-A7BE5.1.CTTGTA	8956	5000	132	3.52468	0.950025	20.0101	116	147.25	124.505
SBLI_13	LIB.000000000-A7BE5.1.CTTGTA	7409	5000	142	3.50468	0.943817	17.7988	123	147	130.048
SBLI_14	LIB.000000000-A7BE5.1.CTTGTA	8525	5000	132	3.12296	0.922354	12.879	103	125.533	112.557
SBLI_15	LIB.000000000-A7BE5.1.CTTGTA	6647	5000	223	4.17916	0.967622	30.8851	202	219.357	209.677
SBLI_16	LIB.000000000-A7BE5.1.CTTGTA	10076	5000	173	3.3128	0.924302	13.2103	146	180.321	155.348
SBLI_17	LIB.000000000-A7BE5.1.CTTGTA	7160	5000	159	3.21392	0.913511	11.5622	150	177.524	161.549
SBLI_18	LIB.000000000-A7BE5.1.CTTGTA	8393	5000	110	2.97064	0.912923	11.4841	96	118.154	104.714
SBLI_19	LIB.000000000-A7BE5.1.CTTGTA	9161	5000	139	3.27678	0.938903	16.3675	115	139.5	126.763
SBLI_20	LIB.000000000-A7BE5.1.AGTCAA	14348	5000	165	3.21762	0.914635	11.7144	136	170	147.292
SBLI_21	LIB.000000000-A7BE5.1.AGTCAA	13976	5000	138	3.27612	0.934894	15.3597	117	153.3	130.875

## Sheet: Annotation and abundnace matrix
Supplementary Datasets S1_B Annotation and relative abundance of all OTU which detected by 16s rDNA sequencing
	HC_1	HC_2	HC_3	HC_4	HC_5	HC_6	HC_7	HC_8	HC_9	HC_10	HC_11	HC_12	HC_13	HC_14	HC_15	HC_16	HC_17	HC_18	HC_19	HC_20	HC_21	HC_22	HC_23	HC_24	HC_25	HC_26	HC_27	HC_28	HC_29	HC_30	H7N9_1	H7N9_2	H7N9_3	H7N9_4	H7N9_5	H7N9_6	H7N9_7	H7N9_8	H7N9_9	H7N9_10	H7N9_11	H7N9_12	H7N9_13	H7N9_14	H7N9_15	H7N9_16	H7N9_17	H7N9_18	H7N9_19
Bacteria;Firmicutes;Bacilli;Lactobacillales;Leuconostocaceae;Leuconostoc	0	0	0	0	0	0	0	0	0	0.0004	0	0	0	0	0	0	0	0	0	0	0	0	0	0	0	0	0	0	0	0	0	0	0	0	0	0	0	0	0	0	0	0	0	0	0	0	0	0	0
Bacteria;Bacteroidetes;Flavobacteria;Flavobacteriales;Flavobacteriaceae;Chryseobacterium	0	0	0	0	0	0	0	0	0	0	0	0	0	0	0	0	0	0	0	0	0	0	0	0	0	0	0	0	0	0	0	0	0	0	0	0	0	0	0	0	0	0	0	0	0	0	0	0	0
Bacteria;Firmicutes;Negativicutes;Selenomonadales;Veillonellaceae;Anaeroglobus	0.0002	0	0.0002	0	0	0	0	0.0002	0	0	0	0	0.0002	0	0.0002	0.0002	0	0	0	0	0	0.001	0	0.0002	0.0002	0.0002	0	0	0	0	0.0006	0	0.0046	0	0.0002	0.0002	0.0002	0.0002	0.0006	0	0.0002	0	0.0006	0.0002	0.0006	0	0.0002	0	0
Bacteria;Firmicutes;Bacilli;Bacillales;Bacillales_Incertae_Sedis_XI;Gemella	0.0036	0.00372594	0.0068	0.0006	0.0048	0.002	0.0018	0.0036	0.0026	0.0042	0.0054	0.005	0.0078	0.0046	0.006	0.0044	0.0164	0.0074	0.0092	0.000221141	0.0006	0.0024	0.00361083	0.0014	0.012	0.0038	0.0052	0.0026	0.0028	0.007	0.0074	0.0138	0.001	0.009	0.0044	0	0.004	0.0022	0.0042	0.0032	0.0004	0	0.0042	0.0034	0.0036	0.0038	0.0076	0.0038	0.0018
Bacteria;Proteobacteria;Gammaproteobacteria;Enterobacteriales;Enterobacteriaceae;Citrobacter	0	0	0	0	0	0	0	0	0	0	0	0	0	0	0	0	0	0	0	0	0	0	0	0	0.0002	0	0	0	0.0002	0	0.0002	0	0	0	0	0	0	0	0	0	0	0	0	0	0.0006	0	0	0	0
Bacteria;Firmicutes;Bacilli;Lactobacillales;Carnobacteriaceae;Granulicatella	0.0348	0.0368454	0.0128	0.0132	0.0312	0.0228	0.0214	0.0494	0.01	0.0084	0.0176	0.023	0.0134	0.0126	0.0196	0.0142	0.012	0.0086	0.0082	0.00221141	0.0086	0.0064	0.02668	0.005	0.0224	0.0282	0.0388	0.0406	0.056	0.0266	0.05	0.035	0.0064	0.0348	0.022	0.0046	0.036	0.0054	0.0236	0.0156	0.005	0.0058	0.024	0.043	0.0318	0.0134	0.027	0.0162	0.0148
Bacteria;Bacteroidetes;Bacteroidia;Bacteroidales;Porphyromonadaceae;Proteiniphilum	0	0	0	0	0	0	0	0	0	0	0	0	0	0	0	0	0	0	0	0	0	0	0	0	0	0	0	0	0	0	0	0	0	0	0.0002	0	0	0	0	0	0	0	0	0	0	0.0002	0.0002	0	0
Bacteria;Actinobacteria;Actinobacteria;Actinomycetales;Actinomycetaceae;Mobiluncus	0	0	0	0	0	0	0	0	0	0	0	0	0	0	0	0	0	0	0	0	0	0	0	0	0	0	0	0	0	0	0	0	0	0	0	0	0	0	0	0	0	0	0.0002	0	0	0	0	0	0
Bacteria;Bacteroidetes;Flavobacteria;Flavobacteriales;Flavobacteriaceae;Capnocytophaga	0.0062	0.0132478	0.0464	0.029	0.0178	0.0032	0.0042	0.007	0.0198	0.0176	0.0278	0.0302	0.022	0.0186	0.0032	0.003	0.008	0.0408	0.0532	0.00132685	0.0028	0.0238	0.00982949	0.0182	0.0168	0.0464	0.0484	0.016	0.0028	0.039	0.021	0.009	0.0172	0.0088	0.016	0.007	0.0026	0.0064	0.009	0.0194	0.0066	0.0042	0.0272	0.0294	0.025	0.074	0.0176	0.0216	0.0156
Bacteria;Proteobacteria;Gammaproteobacteria;Cardiobacteriales;Cardiobacteriaceae;Cardiobacterium	0	0	0.0002	0.0002	0.0002	0.0002	0	0	0.0002	0.0006	0.0004	0	0.0004	0.0002	0.0006	0.0002	0	0.0002	0	0.000663423	0.0002	0.0016	0.000200602	0.0002	0.0016	0.0012	0.0008	0	0.0002	0.001	0.0006	0	0.0004	0.0002	0.0002	0.0004	0	0	0	0	0.0004	0	0.0004	0.0002	0.0004	0	0.0008	0	0.0004
Bacteria;Proteobacteria;Alphaproteobacteria;Rhodospirillales;Acetobacteraceae;Gluconobacter	0	0	0	0	0	0	0	0	0	0	0	0	0	0	0	0	0	0	0	0	0.0002	0	0	0	0	0	0	0	0	0	0	0	0	0	0	0	0	0	0	0	0	0	0	0	0	0	0	0	0
Bacteria;Tenericutes;Mollicutes;Mycoplasmatales;Mycoplasmataceae;Ureaplasma	0	0	0	0	0	0	0	0	0	0	0	0	0	0	0	0	0	0	0	0	0	0	0	0	0	0	0	0	0	0	0	0	0	0	0	0	0	0	0.0004	0	0	0	0	0	0	0	0	0	0
Bacteria;Firmicutes;Clostridia;Clostridiales;Lachnospiraceae;Johnsonella	0	0	0	0	0	0	0	0	0	0	0	0	0	0	0	0	0	0	0	0	0	0	0	0	0	0	0	0	0	0	0	0	0	0	0.0002	0	0	0	0	0	0	0	0	0	0	0.0002	0	0	0
Bacteria;Firmicutes;Negativicutes;Selenomonadales;Veillonellaceae;Dialister	0.0004	0.000413993	0.0026	0.0002	0.0008	0.0004	0.0004	0.0006	0	0.0012	0.0008	0.0002	0.001	0.0012	0.0002	0.0044	0.0024	0.0004	0.0008	0.000221141	0.001	0.0086	0.00100301	0.0006	0.002	0.001	0.0006	0.0002	0.0006	0.0004	0.0034	0	0.0068	0.0004	0.0006	0.0004	0.0004	0.0016	0.0012	0	0.0016	0	0.0038	0.0008	0.0014	0.0042	0.0002	0.0006	0.0004
Bacteria;Firmicutes;Clostridia;Clostridiales;Peptococcaceae_1;Peptococcus	0.0002	0	0.0014	0.0004	0	0	0	0	0.0008	0.0004	0.0002	0	0.0002	0.0002	0	0	0.0002	0.0002	0.0002	0	0	0.0004	0	0.0002	0.0002	0	0.0006	0	0.0002	0.0002	0.001	0	0	0	0.0002	0	0.0002	0	0.0002	0	0.0002	0	0.0004	0.0004	0.0002	0	0.0002	0.0004	0
Bacteria;Firmicutes;Erysipelotrichia;Erysipelotrichales;Erysipelotrichaceae;Clostridium_XVIII	0	0	0	0	0	0	0	0	0	0	0	0	0	0	0	0	0	0	0	0	0	0	0	0	0	0	0	0	0	0	0	0	0	0	0	0	0	0	0	0	0	0	0	0	0	0	0	0	0
Bacteria;Spirochaetes;Spirochaetes;Spirochaetales;Spirochaetaceae;Treponema	0.0058	0.00683088	0.0458	0.0076	0.0048	0.0112	0.0128	0.0022	0.0076	0.0116	0.0068	0.0064	0.0064	0.0052	0.0034	0.0084	0.015	0.0102	0.0054	0.000663423	0.0058	0.1086	0.00782347	0.0108	0.0188	0.032	0.0096	0.0032	0.0016	0.0018	0.014	0.0014	0.0028	0.0108	0.0118	0.0162	0.0056	0.0488	0.025	0.0008	0.0078	0	0.0268	0.0016	0.0092	0.0308	0.021	0.0056	0.0168
Bacteria;Proteobacteria;Deltaproteobacteria;Desulfovibrionales;Desulfomicrobiaceae;Desulfomicrobium	0	0.000206996	0.0002	0	0	0	0	0	0	0	0	0	0	0	0	0	0	0	0	0	0	0	0	0	0	0	0	0	0	0	0	0.0002	0	0	0	0	0	0.0012	0	0	0.0002	0	0	0	0.0002	0	0.0004	0	0
Bacteria;Proteobacteria;Alphaproteobacteria;Caulobacterales;Caulobacteraceae;Brevundimonas	0	0	0	0	0	0	0	0	0	0	0.0002	0	0	0	0	0	0.0002	0	0	0	0	0	0	0	0	0	0	0	0	0	0	0	0	0	0	0	0.0002	0	0	0	0	0	0	0	0	0	0	0	0
Bacteria;Actinobacteria;Actinobacteria;Actinomycetales;Actinomycetaceae;Actinomyces	0.0014	0.000206996	0.0022	0.0002	0	0.001	0.001	0.0024	0.0004	0.0016	0	0.0002	0.0002	0.0008	0.0012	0.0038	0	0.0004	0.0004	0.000884564	0.0012	0.0006	0.00160481	0.0004	0.0006	0.0008	0.001	0.0004	0.0008	0.0004	0.001	0.0008	0.0002	0.001	0.0042	0.0012	0.0006	0.0008	0.0028	0.0002	0.0004	0.0014	0.0014	0.0016	0.0014	0.0006	0.001	0.0018	0.0018
Bacteria;Firmicutes;Clostridia;Clostridiales;Syntrophomonadaceae;Pelospora	0	0	0.0002	0	0	0	0	0	0	0	0	0	0	0	0	0	0	0	0	0	0	0	0	0	0	0	0	0	0	0	0	0	0	0	0.0002	0	0	0	0	0	0	0	0	0	0	0	0	0	0
Bacteria;Bacteroidetes;Bacteroidia;Bacteroidales;Prevotellaceae;Prevotella	0.1328	0.206789	0.1102	0.1582	0.2554	0.392	0.388	0.2458	0.1398	0.3622	0.1246	0.1562	0.2646	0.2146	0.3036	0.3338	0.1598	0.1868	0.1646	0.42636	0.273	0.1714	0.369308	0.2602	0.138	0.0572	0.0592	0.0524	0.1794	0.06	0.1188	0.1392	0.2248	0.2678	0.1276	0.5878	0.1096	0.3292	0.3188	0.1366	0.438	0.413	0.2478	0.0998	0.1148	0.177	0.1694	0.3036	0.2838
Bacteria;Actinobacteria;Actinobacteria;Actinomycetales;Corynebacteriaceae;Corynebacterium	0	0	0.0006	0	0.0002	0	0	0.0002	0	0	0	0	0.0002	0.0002	0	0.0004	0	0.0002	0	0	0.0002	0.0008	0	0.0002	0.001	0.0004	0.0002	0.0002	0.0004	0.0002	0.0004	0.0002	0	0.0002	0.0002	0	0	0.0018	0	0	0	0	0	0.0004	0.0002	0.0002	0	0.0002	0.0012
Bacteria;Proteobacteria;Gammaproteobacteria;Pseudomonadales;Pseudomonadaceae;Pseudomonas	0	0	0	0	0	0.0002	0	0	0	0	0	0	0	0	0	0	0	0	0	0	0	0	0	0	0.0002	0	0	0	0	0	0.0002	0.0002	0	0.0008	0	0	0	0.0002	0.0002	0	0	0	0.0002	0	0.0002	0	0	0	0
Bacteria;Proteobacteria;Gammaproteobacteria;Pseudomonadales;Moraxellaceae;Moraxella	0.0014	0	0.005	0.0014	0	0	0	0	0.0022	0	0	0	0	0	0	0	0	0	0	0	0	0	0	0	0	0	0	0	0	0.0182	0	0.0002	0	0	0.0206	0	0.0066	0	0	0	0	0	0.0002	0	0	0.0386	0.0014	0	0
Bacteria;Proteobacteria;Gammaproteobacteria;Pseudomonadales;Moraxellaceae;Acinetobacter	0	0	0	0	0	0	0	0	0	0	0	0	0	0	0	0	0	0	0.0002	0	0.0002	0.0002	0.000200602	0	0	0	0	0	0.0002	0	0	0	0	0	0	0	0.0002	0	0	0	0	0.0026	0.0002	0	0	0	0	0	0
Bacteria;Proteobacteria;Gammaproteobacteria;Pseudomonadales;Moraxellaceae;Enhydrobacter	0	0	0.0002	0	0	0	0	0	0	0	0	0	0	0	0	0	0	0	0	0	0	0	0	0	0	0	0	0	0	0	0	0	0	0	0	0	0	0	0	0	0	0.0002	0	0	0	0	0	0	0
Bacteria;Actinobacteria;Actinobacteria;Actinomycetales;Micrococcaceae;Rothia	0.0006	0.00227696	0.0038	0.006	0.001	0.0026	0.0036	0.0022	0.0014	0.0004	0.001	0.0004	0.003	0.002	0.0006	0.0046	0.0006	0	0	0	0.0022	0.0008	0.00280843	0.0004	0.0104	0.0016	0.0072	0.0076	0.0108	0.004	0.004	0.0082	0.0004	0.0024	0.0074	0.0008	0.0008	0.0004	0.0046	0.0032	0.0006	0.0074	0.0008	0.0074	0.0028	0.0026	0.005	0.003	0.0032
Bacteria;Firmicutes;Negativicutes;Selenomonadales;Veillonellaceae;Selenomonas	0	0.000827986	0.0038	0.001	0.0014	0.0006	0.0004	0.0006	0.0004	0.0018	0.0006	0.0004	0.0014	0.0006	0.0008	0.0034	0.0004	0.0018	0.0004	0.000663423	0.0028	0.0194	0.00300903	0.0016	0.0044	0.0006	0.001	0.0002	0.0006	0.0004	0.0012	0	0.0078	0.004	0.0002	0.0012	0.0012	0.0408	0.0032	0.0008	0.0106	0.0002	0.0036	0.0008	0.001	0.0018	0.0022	0.0024	0.0022
Bacteria;Bacteroidetes;Bacteroidia;Bacteroidales;Porphyromonadaceae;Odoribacter	0	0	0.001	0	0	0	0.0004	0	0.0004	0	0	0	0	0	0	0	0	0	0.0004	0	0	0	0	0	0	0	0	0	0	0	0	0	0	0	0	0	0	0	0	0	0	0	0	0	0	0.0008	0.0006	0	0.0012
Bacteria;Firmicutes;Bacilli;Lactobacillales;Enterococcaceae;Vagococcus	0	0	0	0	0	0	0	0	0	0	0	0	0	0	0	0	0	0	0	0	0	0	0	0	0	0	0	0	0	0	0	0	0	0	0	0	0.0002	0	0	0	0	0	0	0	0	0	0	0	0
Bacteria;Firmicutes;Clostridia;Clostridiales;Lachnospiraceae;Butyrivibrio	0.0012	0	0.0006	0	0.0004	0.0002	0.0002	0.0014	0.0006	0.007	0	0	0	0	0.0004	0.001	0	0	0	0.000221141	0	0.0018	0.000802407	0	0.0014	0	0	0	0.002	0	0.0002	0	0	0.0002	0	0	0.0002	0.0022	0	0.0008	0.0004	0	0.0006	0.001	0.001	0	0	0.0008	0.0006
Bacteria;Cyanobacteria/Chloroplast;Chloroplast;Chloroplast;Chloroplast;Streptophyta	0.0014	0	0.0002	0	0	0	0	0	0	0	0	0	0	0	0	0	0	0	0	0	0	0	0	0	0	0	0	0	0	0	0	0	0.0002	0.0016	0	0	0	0	0	0	0.0006	0	0.0002	0	0	0	0.0004	0	0
Bacteria;Proteobacteria;Alphaproteobacteria;Rhizobiales;Brucellaceae;Brucella	0	0	0	0	0	0	0	0	0	0	0	0	0	0	0	0	0	0	0	0	0	0	0	0	0	0	0	0	0	0	0	0	0	0	0	0	0	0	0	0	0	0	0	0	0	0	0	0	0
Bacteria;Bacteroidetes;Bacteroidia;Bacteroidales;Bacteroidaceae;Bacteroides	0.0002	0	0.0006	0	0	0	0	0	0	0	0	0	0	0	0	0	0	0	0	0	0	0	0	0	0	0.002	0	0	0	0	0	0	0.0002	0	0.0002	0	0	0.0002	0.0002	0	0.0002	0	0.0006	0.0002	0.0006	0.002	0.0004	0.0002	0.0004
Bacteria;Actinobacteria;Actinobacteria;Bifidobacteriales;Bifidobacteriaceae;Alloscardovia	0	0	0	0	0	0	0	0	0	0	0	0	0	0	0	0	0	0	0	0	0	0	0	0	0	0	0	0	0	0	0	0	0	0	0	0	0	0	0	0	0	0	0	0	0	0	0	0	0
Bacteria;Fusobacteria;Fusobacteria;Fusobacteriales;Leptotrichiaceae;Streptobacillus	0	0.000413993	0	0	0	0.0008	0	0	0	0	0.001	0.0008	0	0	0	0	0	0	0	0	0	0.0006	0	0	0.0004	0.0022	0.0004	0	0.0006	0.0002	0	0	0	0	0.0002	0	0	0	0.0004	0	0	0	0.0034	0	0	0.0018	0	0	0
Bacteria;Firmicutes;Bacilli;Lactobacillales;Aerococcaceae;Abiotrophia	0.0046	0.000206996	0	0	0	0.0006	0.0006	0	0.0002	0.0002	0.0012	0.0012	0.0006	0.001	0.0008	0	0	0	0	0	0	0	0.000401204	0	0.002	0	0.002	0.0002	0.0002	0.0018	0.002	0.0006	0.0004	0	0.0022	0.0002	0.0022	0.0002	0.0002	0.0002	0	0.0008	0.0006	0.0006	0.001	0.0012	0.0012	0.0004	0
Bacteria;Proteobacteria;Betaproteobacteria;Burkholderiales;Comamonadaceae;Brachymonas	0	0	0	0	0	0	0	0	0	0	0	0	0	0	0	0	0	0	0	0	0	0	0	0	0	0	0	0	0	0	0	0	0	0	0	0	0	0	0	0	0	0	0	0	0	0	0	0	0
Bacteria;Firmicutes;Clostridia;Clostridiales;Clostridiales_Incertae_Sedis_XIII;Anaerovorax	0.0004	0	0.0012	0.0006	0.0006	0	0.0002	0	0.0002	0.0006	0.001	0.0004	0	0.0002	0	0	0	0.0008	0.0016	0.000221141	0	0	0	0.0002	0	0.0004	0.0002	0.0006	0	0.0002	0.0014	0	0	0	0	0.0014	0.0006	0	0	0	0.0002	0	0	0	0	0.0002	0	0.0002	0
Bacteria;Bacteroidetes;Bacteroidia;Bacteroidales;Prevotellaceae;Hallella	0	0	0.0002	0	0	0	0	0	0	0.0002	0	0	0	0	0	0.0002	0	0	0.0002	0	0	0.0002	0	0	0.0012	0	0.0002	0	0.0004	0	0	0	0.0002	0	0	0.0008	0	0.0006	0	0	0	0	0.0004	0	0	0.0018	0.003	0	0
Bacteria;Deinococcus-Thermus;Deinococci;Thermales;Thermaceae;Thermus	0	0	0	0	0	0	0	0	0	0	0	0	0	0	0	0	0	0	0	0	0	0	0	0	0	0	0	0	0	0	0	0	0	0	0	0	0	0	0	0	0	0	0	0	0	0	0	0	0
Bacteria;Bacteroidetes;Flavobacteria;Flavobacteriales;Flavobacteriaceae;Soonwooa	0	0	0	0	0	0	0	0	0	0.0002	0	0	0	0	0	0	0	0	0	0	0	0	0	0	0	0.0012	0.0002	0	0	0	0	0	0	0	0	0	0	0	0	0	0	0	0	0.0004	0	0	0	0	0
Bacteria;Firmicutes;Clostridia;Clostridiales;Clostridiales_Incertae_Sedis_XI;Parvimonas	0.0014	0.00641689	0.0058	0.0036	0.0072	0.0012	0.0026	0.0028	0.0046	0.0008	0.0024	0.0024	0.0016	0.0022	0	0.001	0.0004	0.0008	0.0002	0	0.001	0.0016	0	0.001	0.0052	0.006	0.0032	0.0046	0.0006	0.0058	0.0082	0.0016	0.0008	0.0032	0.0046	0.0134	0.0022	0.0002	0.0022	0.0006	0.0006	0	0.001	0.0014	0.0012	0.0044	0.002	0.006	0.001
Bacteria;Proteobacteria;Betaproteobacteria;Neisseriales;Neisseriaceae;Kingella	0.0006	0.000413993	0	0.0022	0.0006	0.0004	0.0006	0	0.0016	0	0.0002	0	0.0004	0.0006	0	0.0004	0.0004	0.0002	0	0.000221141	0.0024	0.0012	0.000802407	0.001	0.003	0.0006	0	0.0006	0.0006	0.0014	0.0006	0.0002	0	0.001	0.0004	0	0.0002	0.0008	0.0014	0.0028	0.0002	0	0.0004	0.0008	0	0.0002	0.0018	0.0002	0.0016
Bacteria;Firmicutes;Bacilli;Lactobacillales;Aerococcaceae;Aerococcus	0	0	0	0	0	0	0	0	0	0	0	0	0	0	0	0	0	0	0	0	0	0	0	0	0	0	0	0	0	0	0	0	0	0	0	0	0	0	0	0	0	0.0002	0	0	0	0	0	0	0
Bacteria;Firmicutes;Negativicutes;Selenomonadales;Veillonellaceae;Megasphaera	0.0012	0.000206996	0.0002	0	0	0	0	0.0056	0.0002	0.0018	0.0006	0.0002	0.0002	0.0002	0.0016	0.0274	0.0006	0	0.0002	0.00619195	0.0264	0.0008	0.000601805	0	0.0014	0	0	0	0.0032	0	0.0002	0.001	0.0552	0.0034	0.001	0.0014	0.0004	0.0112	0.0116	0.0012	0.0104	0.0366	0.0094	0.0006	0.001	0	0.0002	0.004	0.007
Bacteria;Proteobacteria;Betaproteobacteria;Neisseriales;Neisseriaceae;Eikenella	0	0	0	0	0	0	0	0	0	0	0	0	0.0002	0	0	0	0	0	0	0	0	0	0	0	0	0	0	0	0	0	0.0002	0	0	0.0002	0	0	0	0	0.0002	0	0	0	0	0	0	0	0.0002	0	0
Bacteria;Actinobacteria;Actinobacteria;Coriobacteriales;Coriobacteriaceae;Olsenella	0	0	0	0	0	0	0	0	0	0	0	0	0	0	0	0	0	0	0	0	0	0	0	0	0	0	0	0	0	0	0	0	0	0	0	0	0	0	0	0	0	0	0	0	0	0	0	0	0
Bacteria;Firmicutes;Clostridia;Clostridiales;Peptostreptococcaceae;Peptostreptococcaceae_incertae_sedis	0.0002	0.000413993	0.0008	0.0012	0	0	0.0002	0	0.0006	0.0008	0.0006	0.0008	0.0002	0.0002	0.0002	0	0.001	0.0002	0.0002	0	0	0.0068	0.000601805	0.0002	0.0002	0.0004	0.0004	0.0004	0	0.0012	0.0012	0	0.0002	0.0008	0.0012	0.0018	0.0004	0.0002	0	0	0	0	0.0004	0.0004	0.0002	0.0012	0.0004	0.0004	0
Bacteria;Firmicutes;Clostridia;Clostridiales;Lachnospiraceae;Oribacterium	0.0026	0.00331194	0.0052	0.0016	0.0018	0.002	0.0018	0.0076	0.003	0.0066	0.002	0.0016	0	0.0002	0.0004	0.0094	0.0002	0.0002	0.0006	0.000221141	0	0.0034	0.00120361	0	0.0038	0.0002	0.0026	0.004	0.0048	0.0036	0.0028	0.0038	0.0022	0.0026	0.0024	0.002	0.0024	0.0008	0.0118	0.0032	0.0094	0	0.0048	0.0026	0.0022	0.002	0.0012	0.0068	0.0062
Bacteria;Firmicutes;Clostridia;Clostridiales;Lachnospiraceae;Howardella	0	0	0	0	0	0	0	0.0002	0	0	0.0002	0	0	0	0	0	0	0	0	0	0	0	0	0	0	0	0	0	0	0	0	0	0.0002	0	0	0	0	0	0	0	0	0	0	0	0	0	0	0	0
Bacteria;Firmicutes;Negativicutes;Selenomonadales;Veillonellaceae;Veillonella	0.036	0.0734838	0.028	0.0196	0.0748	0.1044	0.0628	0.0638	0.0984	0.0506	0.0212	0.0238	0.0528	0.0502	0.0552	0.2034	0.0812	0.0304	0.0162	0.161654	0.4878	0.0362	0.0345035	0.0422	0.0344	0.0074	0.013	0.0138	0.0654	0.0198	0.0072	0.027	0.2786	0.0804	0.0088	0.0412	0.0338	0.188	0.1156	0.0286	0.0982	0.2282	0.045	0.018	0.0516	0.0082	0.0192	0.0486	0.0534
Bacteria;Synergistetes;Synergistia;Synergistales;Synergistaceae;Pyramidobacter	0	0	0	0	0	0	0	0	0	0	0	0	0	0	0	0	0	0	0	0	0	0	0	0	0	0	0	0	0	0	0	0	0.0008	0	0	0	0	0	0	0	0	0	0	0	0	0	0	0	0
Bacteria;Fusobacteria;Fusobacteria;Fusobacteriales;Fusobacteriaceae;Cetobacterium	0	0	0	0	0	0	0	0	0	0	0	0	0	0	0	0	0	0	0	0	0	0	0	0	0	0	0	0	0	0	0	0	0	0	0	0	0	0	0	0	0.0002	0	0	0.0002	0	0	0	0	0
Bacteria;Proteobacteria;Gammaproteobacteria;Aeromonadales;Aeromonadaceae;Aeromonas	0	0	0	0	0	0	0	0	0	0	0	0	0	0	0	0	0	0	0	0	0	0	0	0	0	0	0	0	0	0	0	0	0	0	0	0	0	0	0	0	0	0	0.0002	0	0.0002	0	0	0	0
Bacteria;Bacteroidetes;Bacteroidia;Bacteroidales;Porphyromonadaceae;Paludibacter	0	0	0	0	0	0	0	0	0	0	0	0	0	0	0	0	0	0	0	0	0	0	0	0	0	0	0	0	0	0	0	0	0	0	0	0	0	0.0006	0	0	0	0	0	0	0	0	0.0002	0	0
Bacteria;Bacteroidetes;Bacteroidia;Bacteroidales;Bacteroidales_incertae_sedis;Phocaeicola	0	0	0.0012	0	0	0	0	0	0.0002	0.0002	0	0.0002	0	0	0	0.0002	0	0	0	0	0	0.0004	0	0	0.0004	0.0006	0	0.0002	0	0	0.0002	0	0.0002	0	0	0.0004	0.0002	0	0.0004	0	0	0	0.0006	0.0004	0	0.0034	0	0	0
Bacteria;Firmicutes;Negativicutes;Selenomonadales;Veillonellaceae;Centipeda	0.0002	0	0	0	0	0.0002	0	0.0002	0	0.0008	0	0	0	0	0.0004	0.0002	0	0	0.0002	0.000884564	0.0004	0.0004	0.000401204	0.0004	0.0002	0	0	0	0.0002	0	0	0	0.0004	0.0004	0	0	0.0002	0.003	0	0.0002	0.003	0	0.0002	0	0	0	0	0.0004	0.0022
Bacteria;Firmicutes;Clostridia;Clostridiales;Clostridiales_Incertae_Sedis_XIII;Mogibacterium	0	0.000206996	0.0002	0.0002	0.0002	0.0004	0	0.0008	0	0	0	0	0.0002	0.0002	0.0002	0.0016	0.0004	0	0	0.000442282	0	0.0004	0.000802407	0	0	0.0002	0.0002	0.0002	0.0004	0.0002	0.001	0.0002	0.0002	0.0002	0.0004	0	0	0.0006	0.0004	0	0	0	0.0006	0.0002	0.0004	0	0.0002	0.0004	0.001
Bacteria;Firmicutes;Bacilli;Bacillales;Staphylococcaceae;Staphylococcus	0	0	0	0	0	0	0	0	0	0	0	0	0	0	0	0	0	0	0	0	0	0	0	0	0	0	0	0	0	0	0	0	0	0	0	0	0	0	0	0	0	0.0002	0.0002	0	0	0	0	0	0
Bacteria;Proteobacteria;Gammaproteobacteria;Pasteurellales;Pasteurellaceae;Aggregatibacter	0.0178	0.00724488	0.0154	0.0102	0.012	0.0036	0.0048	0.0014	0.0044	0.003	0.0128	0.0102	0.0194	0.0144	0.0042	0.0012	0.0024	0.0072	0.004	0.000442282	0.0042	0.0114	0.00240722	0.0042	0.0132	0.0096	0.0152	0.0102	0.0064	0.0036	0.0142	0.0044	0.0036	0.0096	0.0114	0.0154	0.0222	0.0076	0.0058	0.003	0.0008	0	0.0304	0.014	0.0084	0.0048	0.0112	0.003	0.0058
Bacteria;Proteobacteria;Gammaproteobacteria;Pasteurellales;Pasteurellaceae;Haemophilus	0.0636	0.0409853	0.049	0.0722	0.1002	0.0486	0.0582	0.064	0.035	0.0324	0.061	0.0666	0.068	0.0718	0.083	0.0114	0.1512	0.1594	0.1588	0.0625829	0.037	0.048	0.0894684	0.1462	0.0656	0.1026	0.0642	0.118	0.1252	0.122	0.0482	0.1028	0.0508	0.0638	0.049	0.03	0.0422	0.007	0.0692	0.0762	0.0098	0	0.0226	0.1224	0.0944	0.0216	0.0714	0.055	0.0214
Bacteria;Firmicutes;Clostridia;Clostridiales;Lachnospiraceae;Catonella	0.0004	0.000827986	0.0018	0.0006	0.0006	0.0008	0.0014	0.0008	0.0018	0.001	0.0004	0.001	0.0006	0.0008	0.0004	0.0004	0.0002	0.0006	0.0002	0	0.0004	0.0018	0	0.0002	0.001	0.0008	0.0006	0.0004	0.0004	0.0004	0.0014	0.0006	0	0.0004	0.0022	0.0016	0.0006	0.0002	0.0008	0	0.0002	0	0.002	0.0008	0.0006	0.0018	0.0006	0.0014	0.0004
Bacteria;Proteobacteria;Gammaproteobacteria;Xanthomonadales;Xanthomonadaceae;Stenotrophomonas	0	0	0	0.0002	0	0	0	0	0	0	0	0	0	0	0	0	0	0	0	0	0	0	0	0	0.0002	0	0	0	0	0	0	0	0	0	0	0	0	0	0.0002	0	0	0	0	0	0	0	0	0	0
Bacteria;Firmicutes;Bacilli;Lactobacillales;Streptococcaceae;Streptococcus	0.0948	0.0467812	0.0678	0.038	0.0638	0.0346	0.0394	0.1028	0.03	0.0386	0.0488	0.0328	0.0304	0.0328	0.042	0.0962	0.0298	0.0154	0.0172	0.018797	0.0372	0.037	0.0330993	0.0148	0.0944	0.1366	0.2252	0.1216	0.1864	0.1144	0.0786	0.1688	0.0348	0.111	0.086	0.0156	0.0954	0.0594	0.0632	0.014	0.0178	0.0074	0.0874	0.0896	0.0352	0.0184	0.081	0.0434	0.0616
Bacteria;Firmicutes;Clostridia;Clostridiales;Eubacteriaceae;Eubacterium	0.0012	0.00351894	0.0016	0.0012	0.0012	0.004	0.0036	0.0056	0.0018	0.0018	0.001	0.0008	0.0006	0.0002	0.0008	0.0026	0.0006	0.0014	0.0008	0.00221141	0	0.0028	0.00140421	0	0.003	0.002	0.0052	0.0016	0.0034	0.0004	0.0012	0.0014	0.0006	0.0034	0.0032	0.0044	0.0008	0.0006	0.0024	0.0012	0.0042	0	0.0016	0.0016	0.0006	0.0012	0.001	0.0046	0.0018
Bacteria;Firmicutes;Clostridia;Clostridiales;Lachnospiraceae;Roseburia	0	0	0	0	0	0	0	0	0	0	0	0	0	0	0	0	0	0	0	0	0	0	0	0	0	0	0	0	0	0	0	0	0	0	0	0	0	0	0	0	0	0	0	0	0	0	0	0	0
Bacteria;Proteobacteria;Betaproteobacteria;Neisseriales;Neisseriaceae;Neisseria	0.2112	0.208652	0.1152	0.2716	0.149	0.1388	0.1418	0.0628	0.1708	0.0382	0.3066	0.3358	0.2148	0.2532	0.1228	0.0046	0.1658	0.1904	0.2478	0.0280849	0.0102	0.19	0.107723	0.2382	0.3612	0.1614	0.2104	0.2462	0.1514	0.2694	0.3124	0.1552	0.0364	0.162	0.2544	0.0432	0.288	0.0426	0.0464	0.2418	0.0384	0.0198	0.0864	0.2698	0.4012	0.139	0.3116	0.1196	0.1866
Bacteria;Firmicutes;Negativicutes;Selenomonadales;Acidaminococcaceae;Acidaminococcus	0	0	0	0	0	0	0	0	0	0	0	0	0	0	0	0	0	0	0	0	0	0	0	0	0	0	0	0	0	0	0	0	0.0136	0	0	0	0	0	0	0	0	0	0.0004	0	0	0	0	0	0
Bacteria;Proteobacteria;Betaproteobacteria;Neisseriales;Neisseriaceae;Simonsiella	0	0	0.0036	0	0	0	0	0	0	0	0	0	0	0	0	0	0	0	0.0002	0	0	0	0	0	0	0	0	0.0002	0	0	0	0	0	0	0	0	0	0	0	0	0	0	0	0	0	0	0	0	0
Bacteria;Firmicutes;Negativicutes;Selenomonadales;Veillonellaceae;Schwartzia	0	0	0.001	0.0002	0	0	0	0	0	0	0.0002	0	0	0	0	0.0002	0	0	0	0	0	0.0012	0.000200602	0.0002	0	0	0	0	0	0	0	0	0.0002	0.0002	0	0	0.0002	0.0004	0.0002	0	0.0002	0	0.0002	0	0	0	0	0	0.0002
Bacteria;Firmicutes;Clostridia;Clostridiales;Incertae_Sedis_XI;Murdochiella	0	0	0	0	0	0	0	0	0	0	0	0	0	0	0	0	0	0	0	0	0	0	0	0	0	0	0	0	0	0	0	0	0	0	0.0002	0	0	0	0	0	0	0	0	0	0	0	0	0	0
Bacteria;Firmicutes;Erysipelotrichia;Erysipelotrichales;Erysipelotrichaceae;Bulleidia	0	0	0.0002	0.0002	0	0	0	0.0004	0	0	0.0002	0.0002	0	0	0.0002	0.0004	0	0	0	0	0	0.0002	0	0	0	0.0002	0.0006	0	0	0	0	0	0	0	0.0004	0	0	0.0002	0	0	0	0	0.0002	0	0.0002	0	0	0	0
Bacteria;Tenericutes;Mollicutes;Mycoplasmatales;Mycoplasmataceae;Mycoplasma	0	0.000620989	0.0012	0.0014	0.0002	0.0006	0.0014	0.0006	0	0.0006	0.002	0.0014	0.0002	0.0004	0.0006	0.0036	0.0008	0.0008	0.0006	0.000221141	0.0002	0.011	0.000200602	0.0012	0.001	0.007	0.0008	0.0006	0	0	0.0018	0.001	0	0.0016	0.0022	0.0004	0.0002	0.0026	0.0042	0.0002	0.0002	0.0006	0.0004	0.0002	0.0016	0	0.0026	0.001	0.002
Bacteria;Bacteroidetes;Bacteroidia;Bacteroidales;Prevotellaceae;Paraprevotella	0.0026	0	0	0.0004	0.0002	0	0.0002	0.0088	0.001	0.0008	0	0	0.0002	0.0002	0.007	0.0088	0.001	0.0002	0	0.0119416	0.002	0.0002	0.00962889	0.0014	0.0008	0	0.0004	0.0002	0.0028	0.0002	0.0008	0	0.0024	0.0004	0	0.0004	0.0002	0.0006	0.0116	0	0.005	0.0182	0.0014	0.0002	0	0.0008	0.0006	0.0018	0.0016
Bacteria;Firmicutes;Bacilli;Lactobacillales;Leuconostocaceae;Weissella	0	0	0	0	0	0	0	0	0	0	0	0	0	0	0	0	0	0	0	0	0	0	0	0	0	0	0	0	0	0	0	0	0	0	0	0	0	0.0022	0	0	0	0	0	0	0	0	0	0	0
Bacteria;Firmicutes;Clostridia;Clostridiales;Peptostreptococcaceae;Peptostreptococcus	0.0004	0.00103498	0.001	0.0008	0	0.0012	0.0006	0.0008	0.0004	0.0004	0.0004	0.0008	0.0008	0.0006	0	0	0.0008	0.0004	0.0002	0	0	0.0008	0.00180542	0.0004	0	0.0004	0.0004	0.001	0.0006	0	0.001	0.0008	0	0.0002	0.001	0.0018	0.0004	0	0	0.0006	0.0006	0	0.0002	0.0002	0.0006	0.0002	0.0016	0.0034	0.0004
Bacteria;Firmicutes;Erysipelotrichia;Erysipelotrichales;Erysipelotrichaceae;Erysipelotrichaceae_incertae_sedis	0	0	0.0002	0	0	0	0	0	0	0	0	0	0	0	0	0	0	0	0	0	0	0.0002	0	0	0	0	0	0	0	0	0	0	0	0	0.0002	0	0	0	0	0	0.0002	0	0.0006	0	0	0.0002	0	0	0.0002
Bacteria;Proteobacteria;Epsilonproteobacteria;Campylobacterales;Helicobacteraceae;Wolinella	0	0	0	0	0	0	0.0002	0	0	0	0	0	0	0	0	0	0	0	0	0	0	0.0006	0	0	0	0	0	0	0	0	0	0	0	0	0	0	0	0	0	0	0	0	0	0	0	0	0.0002	0	0
Bacteria;Tenericutes;Mollicutes;Acholeplasmatales;Acholeplasmataceae;Acholeplasma	0	0	0.002	0	0	0	0	0	0	0	0	0	0	0	0	0	0	0	0	0	0	0	0	0	0	0	0	0	0	0	0	0	0	0	0	0	0	0	0	0	0	0	0.0002	0	0	0	0	0	0
Bacteria;Proteobacteria;Epsilonproteobacteria;Campylobacterales;Campylobacteraceae;Campylobacter	0.0074	0.00227696	0.0118	0.0108	0.0088	0.0058	0.0094	0.0222	0.0042	0.0272	0.0052	0.005	0.0086	0.0084	0.032	0.0152	0.0188	0.0266	0.0256	0.124724	0.0088	0.033	0.0674022	0.0152	0.021	0.0214	0.0038	0.0056	0.0066	0.0036	0.0084	0.0034	0.0104	0.0096	0.0106	0.005	0.0048	0.016	0.0156	0.0062	0.0382	0.0056	0.0162	0.0102	0.0028	0.0188	0.006	0.0174	0.0318
Bacteria;SR1;SR1_genera_incertae_sedis;SR1_genera_incertae_sedis;SR1_genera_incertae_sedis;SR1_genera_incertae_sedis	0.0074	0.0142828	0.0076	0.007	0.0206	0.003	0.0024	0.006	0.013	0.0156	0.0144	0.0092	0.0012	0.001	0.0012	0.0002	0	0.0128	0.0106	0.000221141	0.0004	0.0006	0.00120361	0.0034	0.0016	0.0032	0.0002	0.0112	0	0.004	0.001	0.0162	0.0004	0.0006	0.0032	0.026	0.01	0	0.0026	0.0024	0.009	0	0.003	0.0002	0.0008	0.0268	0	0.0058	0.0004
Bacteria;Bacteroidetes;Flavobacteria;Flavobacteriales;Flavobacteriaceae;Planobacterium	0	0	0.0002	0	0	0	0	0	0	0	0	0	0	0	0	0	0	0	0	0	0	0	0	0	0	0	0	0	0	0	0	0	0	0	0	0	0	0	0	0	0	0	0	0	0	0	0	0	0
Bacteria;Firmicutes;Bacilli;Lactobacillales;Streptococcaceae;Lactococcus	0	0	0	0	0	0	0	0	0	0	0	0	0	0	0	0	0	0	0	0	0	0	0	0	0	0	0	0	0	0	0	0	0	0	0	0	0	0	0	0	0	0.0012	0	0	0	0	0	0	0
Bacteria;Bacteroidetes;Bacteroidia;Bacteroidales;Porphyromonadaceae;Tannerella	0.0024	0.000413993	0.0078	0.0008	0.0002	0.0008	0.0014	0.001	0.001	0.0026	0.001	0.0004	0.0014	0.001	0.0014	0.002	0.0014	0.0008	0.0008	0	0.0012	0.008	0.000200602	0.0006	0.0028	0.0034	0.001	0.0006	0.0004	0.0008	0.0038	0.0002	0	0.0022	0.0016	0.0018	0.0028	0.007	0.001	0.0054	0.002	0	0.0038	0.003	0.0006	0.0044	0.0032	0.0014	0.0006
Bacteria;Fusobacteria;Fusobacteria;Fusobacteriales;Leptotrichiaceae;Sneathia	0	0	0	0	0	0	0	0	0	0	0	0	0	0	0	0	0	0	0	0	0	0	0	0	0	0	0	0	0	0	0	0	0	0	0	0	0	0	0	0	0	0	0	0	0	0	0	0.0002	0
Bacteria;Bacteroidetes;Bacteroidia;Bacteroidales;Porphyromonadaceae;Porphyromonas	0.1302	0.134548	0.1326	0.1156	0.085	0.0416	0.0402	0.0574	0.194	0.0368	0.1432	0.141	0.1006	0.1354	0.0778	0.0106	0.1158	0.076	0.0866	0.000221141	0.0098	0.1144	0.0278837	0.0794	0.036	0.0558	0.065	0.123	0.0482	0.104	0.1016	0.1326	0.0146	0.0772	0.1208	0.0462	0.108	0.0592	0.0886	0.1578	0.0084	0.1584	0.0596	0.091	0.0628	0.0924	0.074	0.0486	0.0286
Bacteria;Firmicutes;Clostridia;Clostridiales;Peptostreptococcaceae;Filifactor	0.0004	0.000206996	0.0036	0.0006	0.0002	0.0004	0.0008	0.0002	0.0004	0	0.0008	0	0	0	0	0.0008	0.0002	0	0	0	0.0002	0.0036	0	0	0.0016	0.0004	0.0014	0.0002	0.0008	0.0012	0.0044	0	0	0.0006	0.0042	0.001	0.0012	0.0008	0.001	0	0	0	0.0032	0.0004	0.0014	0.0016	0.007	0.0004	0.0018
Bacteria;Proteobacteria;Betaproteobacteria;Burkholderiales;Burkholderiaceae;Burkholderia	0	0	0	0	0	0	0	0	0	0	0	0	0	0	0	0	0	0	0	0	0	0	0	0	0	0	0	0	0	0	0	0	0	0	0	0	0	0	0	0	0	0	0	0	0	0	0	0	0
Bacteria;Fusobacteria;Fusobacteria;Fusobacteriales;Fusobacteriaceae;Fusobacterium	0.0684	0.0919064	0.1322	0.0674	0.0542	0.0488	0.0512	0.135	0.1336	0.0526	0.0612	0.0432	0.0238	0.0194	0.0134	0.0148	0.0272	0.018	0.0204	0.00287483	0.0044	0.0274	0.00381143	0.0352	0.0468	0.027	0.083	0.066	0.0338	0.1004	0.0858	0.0894	0.0216	0.0378	0.1178	0.01	0.0568	0.0104	0.046	0.1248	0.0446	0	0.0412	0.0892	0.0536	0.145	0.0868	0.0948	0.0752
Bacteria;Firmicutes;Bacilli;Lactobacillales;Lactobacillaceae;Lactobacillus	0	0	0.0012	0	0	0	0	0	0	0	0	0	0	0	0	0.001	0	0	0	0	0.0004	0.0002	0	0	0	0	0	0	0	0	0	0	0.0128	0	0	0	0	0.0024	0	0	0	0.0008	0.0036	0	0	0	0	0	0
Bacteria;TM7;TM7_genera_incertae_sedis;TM7_genera_incertae_sedis;TM7_genera_incertae_sedis;TM7_genera_incertae_sedis	0.011	0.00165597	0.0138	0.006	0.004	0.0204	0.0266	0.0202	0.0104	0.0112	0.009	0.0096	0.0066	0.0096	0.0418	0.0266	0.0018	0.021	0.0162	0.0647943	0.0314	0.006	0.0290873	0.005	0.0038	0.0118	0.03	0.015	0.022	0.0108	0.0064	0.0082	0.1002	0.0128	0.0032	0.042	0.0218	0.001	0.0044	0.0172	0.024	0	0.0366	0.0096	0.0008	0.005	0.0064	0.016	0.017
Bacteria;Synergistetes;Synergistia;Synergistales;Synergistaceae;Synergistes	0	0	0	0	0	0	0	0	0	0	0	0	0	0	0	0	0	0	0	0	0	0	0	0	0	0	0	0	0	0	0	0	0	0	0.0002	0	0	0	0	0	0	0	0	0	0	0	0	0	0
Bacteria;Actinobacteria;Actinobacteria;Bifidobacteriales;Bifidobacteriaceae;Parascardovia	0	0	0	0	0	0	0	0	0	0	0	0	0	0	0	0	0	0	0	0	0	0	0	0	0	0	0	0	0	0	0	0	0	0	0	0	0	0	0	0	0	0	0	0	0	0	0	0	0
Bacteria;Proteobacteria;Gammaproteobacteria;Enterobacteriales;Enterobacteriaceae;Escherichia/Shigella	0	0	0	0	0	0	0	0	0	0	0	0	0	0	0	0	0	0	0	0	0	0	0	0	0	0	0	0	0	0	0	0	0	0	0	0	0	0	0	0	0	0	0	0	0	0	0	0	0
Bacteria;Proteobacteria;Deltaproteobacteria;Desulfobacterales;Desulfobulbaceae;Desulfobulbus	0	0	0	0	0	0	0	0	0	0.0002	0	0	0	0	0	0	0	0.0002	0	0	0	0.0002	0	0	0.0004	0	0	0	0	0	0	0	0.0002	0	0	0	0	0.0004	0.0002	0	0	0	0.0002	0	0	0	0	0.0004	0.0002
Bacteria;Proteobacteria;Alphaproteobacteria;Rhizobiales;Rhizobiaceae;Rhizobium	0	0	0	0	0	0	0	0	0	0	0	0	0	0	0	0	0	0	0	0	0	0	0	0	0	0	0	0	0	0	0	0	0	0	0	0	0	0	0	0	0	0	0	0	0	0	0	0	0
Bacteria;Actinobacteria;Actinobacteria;Coriobacteriales;Coriobacteriaceae;Atopobium	0.0004	0.000413993	0	0	0.0004	0.0004	0.0006	0.0002	0	0.0014	0	0	0	0	0.0002	0.0082	0.0002	0	0	0.000442282	0.0006	0.0008	0.000200602	0	0	0.0006	0	0.0002	0.0026	0	0	0.0006	0.0034	0.0006	0.001	0.0012	0.0002	0.0012	0.0024	0.0002	0.0026	0.001	0.0012	0	0.0002	0	0.0002	0.0012	0.0014
Bacteria;Actinobacteria;Actinobacteria;Bifidobacteriales;Bifidobacteriaceae;Scardovia	0	0	0	0	0	0	0	0	0	0	0	0	0	0	0	0	0	0	0	0	0	0	0	0	0.0002	0	0	0	0	0	0.0002	0	0.0006	0	0	0	0	0.0002	0	0	0	0	0	0	0.0002	0	0	0	0
Bacteria;Firmicutes;Erysipelotrichia;Erysipelotrichales;Erysipelotrichaceae;Solobacterium	0.005	0.00248396	0.0016	0.009	0.003	0.008	0.0092	0.0074	0.0036	0.0054	0.0022	0.0028	0.0006	0.0004	0.0042	0.0184	0.0008	0.0018	0.0008	0.00176913	0.0022	0.0036	0.00481444	0.0006	0.001	0.0004	0.0012	0.0018	0.0106	0.0008	0.0032	0.0068	0.0118	0.0054	0.0046	0.0068	0.0058	0.005	0.0054	0.0108	0.0094	0	0.0086	0.0032	0.0032	0.0066	0.0006	0.023	0.0024
Bacteria;Firmicutes;Clostridia;Clostridiales;Eubacteriaceae;Pseudoramibacter	0	0	0	0	0	0	0	0	0	0	0	0	0	0	0	0	0	0	0	0	0	0	0	0	0	0	0	0	0	0	0.0002	0	0	0	0	0	0	0	0	0	0	0	0	0	0	0	0	0	0
Bacteria;Firmicutes;Negativicutes;Selenomonadales;Veillonellaceae;Allisonella	0	0	0	0	0	0	0	0	0	0	0	0	0	0	0	0	0	0	0	0	0	0	0	0	0	0	0	0	0	0	0	0	0.0004	0	0	0	0	0	0	0	0	0	0	0	0	0	0	0	0
Bacteria;Proteobacteria;Betaproteobacteria;Burkholderiales;Comamonadaceae;Delftia	0	0	0	0	0	0	0	0	0	0	0	0	0	0	0	0	0	0	0	0	0	0	0	0	0	0	0	0	0	0	0	0	0	0	0	0	0	0	0	0	0	0	0	0	0	0	0	0	0
Bacteria;Proteobacteria;Betaproteobacteria;Burkholderiales;Sutterellaceae;Parasutterella	0	0	0	0	0	0	0	0	0	0	0	0	0	0	0	0	0	0	0	0	0	0	0	0	0	0	0	0	0	0	0	0	0	0	0	0	0	0	0	0	0	0	0	0	0	0	0	0	0
Bacteria;Actinobacteria;Actinobacteria;Bifidobacteriales;Bifidobacteriaceae;Bifidobacterium	0	0	0	0	0	0	0	0	0	0	0	0	0	0	0	0	0	0	0	0	0	0	0	0	0	0	0	0	0	0	0	0	0	0	0	0	0	0.0004	0	0	0	0	0	0	0	0	0	0	0
Bacteria;Fusobacteria;Fusobacteria;Fusobacteriales;Leptotrichiaceae;Leptotrichia	0.0108	0.00993583	0.0402	0.0094	0.0038	0.0086	0.01	0.0348	0.0342	0.0888	0.0054	0.0062	0.004	0.0058	0.0018	0.0092	0.001	0.0036	0.0022	0.00154799	0.0026	0.0176	0.00822467	0.0062	0.0154	0.0034	0.013	0.008	0.0076	0.012	0.0058	0.0118	0.012	0.0116	0.0112	0.002	0.01	0.045	0.0014	0.016	0.0612	0	0.0446	0.01	0.025	0.0194	0.0166	0.0536	0.0454
Bacteria;Firmicutes;Negativicutes;Selenomonadales;Acidaminococcaceae;Succiniclasticum	0	0	0	0	0	0	0	0	0	0	0	0	0	0	0	0	0	0	0	0	0	0	0	0	0	0	0	0	0	0	0	0	0	0	0	0	0	0	0	0	0	0	0	0	0	0	0	0	0
Bacteria;Firmicutes;Clostridia;Clostridiales;Clostridiales_Incertae_Sedis_XI;Finegoldia	0	0	0	0	0	0	0	0	0	0	0	0	0	0	0	0	0	0	0	0	0	0	0	0	0	0	0	0	0	0.0002	0	0	0	0	0	0	0	0	0	0	0	0	0	0	0	0	0	0	0
Bacteria;Firmicutes;Clostridia;Clostridiales;Lachnospiraceae;Shuttleworthia	0	0	0	0	0	0	0.0002	0	0	0	0.0002	0	0	0	0	0.0008	0	0	0	0	0	0	0.000200602	0	0	0.0004	0	0.0004	0.0002	0	0.0004	0	0.0018	0	0.0002	0.0006	0	0	0.0002	0	0	0	0.0004	0.0002	0	0.0004	0	0	0
UNCLASSIFIED_GENUS	0.1272	0.0757607	0.0998	0.1294	0.0894	0.0836	0.0934	0.071	0.0652	0.1612	0.1082	0.0796	0.1412	0.1288	0.1666	0.1372	0.181	0.1738	0.1446	0.0758514	0.03	0.0796	0.144835	0.1032	0.0466	0.257	0.0834	0.12	0.0556	0.0584	0.0702	0.0532	0.0552	0.0548	0.0736	0.0622	0.1172	0.08	0.089	0.1048	0.1278	0.0862	0.1334	0.0684	0.053	0.117	0.0322	0.0764	0.0966
[truncated: 32 more columns]
