# Supplementary material for: Disordered oropharyngeal microbial communities in H7N9 patients with or without secondary bacterial lung infection
Source: Emerg Microbes Infect. 2017 Dec 20;6(12):e112–. doi: 10.1038/emi.2017.101 (PMC5750457; doi:10.1038/emi.2017.101)
Supplement: Supplementary Dataset S2 [file emi2017101x7.xlsx]

## Sheet: HC-H7N9.otu
Supplementary Dataset S2_A Stastical anaylsis of oropharyngeal swab microbiomes between patients with H7N9 and HC groups using the nonparametric Kruskal-Wallis test
OUT	Feature	P(HC-H7N9)	Enrich(HC-H7N9)
OTU_76	Bacteria;Proteobacteria;Gammaproteobacteria;Pasteurellales;Pasteurellaceae	0.00149209	HC
OTU_5	Bacteria;Proteobacteria;Gammaproteobacteria;Pasteurellales;Pasteurellaceae;Haemophilus	0.00159677	HC
OTU_246	Bacteria;Proteobacteria;Betaproteobacteria;Neisseriales;Neisseriaceae	0.00449634	HC
OTU_171	Bacteria;Fusobacteria;Fusobacteria;Fusobacteriales;Leptotrichiaceae;Leptotrichia	0.00279216	HC
OTU_10	Bacteria;Bacteroidetes;Bacteroidia;Bacteroidales;Prevotellaceae;Prevotella	0.00499074	HC
OTU_184	Bacteria;Spirochaetes;Spirochaetes;Spirochaetales;Spirochaetaceae;Treponema	0.00282004	H7N9
OTU_119	Bacteria;Firmicutes;Bacilli;Lactobacillales;Lactobacillaceae;Lactobacillus	0.00998007	H7N9
OTU_37	Bacteria;Firmicutes;Clostridia;Clostridiales;Peptostreptococcaceae;Filifactor	0.00272632	H7N9
OTU_71	Bacteria;Firmicutes;Negativicutes;Selenomonadales;Veillonellaceae;Megasphaera	0.000936331	H7N9
OTU_14	Bacteria;Fusobacteria;Fusobacteria;Fusobacteriales;Leptotrichiaceae;Leptotrichia	0.00405899	H7N9
OTU_189	Bacteria;Bacteroidetes	0.00551754	H7N9
OTU_17	Bacteria;Bacteroidetes;Bacteroidia;Bacteroidales;Porphyromonadaceae;Porphyromonas	0.000614639	H7N9
OTU_155	Bacteria;Bacteroidetes;Bacteroidia;Bacteroidales;Prevotellaceae	0.00518078	H7N9
OTU_16	Bacteria;Bacteroidetes;Bacteroidia;Bacteroidales;Prevotellaceae;Prevotella	0.0050219	H7N9
OTU_125	Bacteria;Bacteroidetes;Bacteroidia;Bacteroidales;Prevotellaceae;Prevotella	0.00102325	H7N9
OTU_97	Bacteria;Bacteroidetes;Bacteroidia;Bacteroidales;Bacteroidaceae;Bacteroides	0.000115167	H7N9

## Sheet: HC-H7N9_SBLI.otu
Supplementary Dataset S2_B Stastical anaylsis of oropharyngeal swab microbiomes between patients with H7N9_SBLI group and HC group using the nonparametric Kruskal-Wallis test
OUT	Feature	P(HC-H7N9_SBLI)	Enrich(HC-H7N9_SBLI)
OTU_5	Bacteria;Proteobacteria;Gammaproteobacteria;Pasteurellales;Pasteurellaceae;Haemophilus	0.00157117	HC
OTU_246	Bacteria;Proteobacteria;Betaproteobacteria;Neisseriales;Neisseriaceae	0.00887317	HC
OTU_11	Bacteria;Bacteroidetes;Bacteroidia;Bacteroidales;Prevotellaceae	0.00458663	HC
OTU_149	Bacteria	0.00286269	SBLI
OTU_225	Bacteria;Proteobacteria;Gammaproteobacteria;Pseudomonadales;Pseudomonadaceae;Pseudomonas	0.00574746	SBLI
OTU_304	Bacteria;TM7;TM7_genera_incertae_sedis;TM7_genera_incertae_sedis;TM7_genera_incertae_sedis;TM7_genera_incertae_sedis	0.00213467	SBLI
OTU_18	Bacteria;Firmicutes;Erysipelotrichia;Erysipelotrichales;Erysipelotrichaceae;Solobacterium	0.00204626	SBLI
OTU_119	Bacteria;Firmicutes;Bacilli;Lactobacillales;Lactobacillaceae;Lactobacillus	0.00435471	SBLI
OTU_2	Bacteria;Firmicutes;Bacilli;Lactobacillales;Streptococcaceae;Streptococcus	0.00146898	SBLI
OTU_121	Bacteria;Firmicutes;Bacilli;Lactobacillales;Streptococcaceae;Streptococcus	8.80559e-05	SBLI
OTU_33	Bacteria;Firmicutes;Clostridia;Clostridiales;Lachnospiraceae	0.0099471	SBLI
OTU_251	Bacteria;Firmicutes;Clostridia;Clostridiales;Lachnospiraceae	0.00110244	SBLI
OTU_29	Bacteria;Firmicutes;Clostridia;Clostridiales;Lachnospiraceae;Oribacterium	0.000238653	SBLI
OTU_197	Bacteria;Firmicutes;Clostridia;Clostridiales;Lachnospiraceae;Oribacterium	0.00102897	SBLI
OTU_94	Bacteria;Firmicutes;Clostridia;Clostridiales;Clostridiales_Incertae Sedis XIII;Mogibacterium	0.00162472	SBLI
OTU_37	Bacteria;Firmicutes;Clostridia;Clostridiales;Peptostreptococcaceae;Filifactor	0.00761096	SBLI
OTU_14	Bacteria;Fusobacteria;Fusobacteria;Fusobacteriales;Leptotrichiaceae;Leptotrichia	0.00549798	SBLI
OTU_32	Bacteria;Fusobacteria;Fusobacteria;Fusobacteriales;Leptotrichiaceae;Leptotrichia	0.0079421	SBLI
OTU_36	Bacteria;Fusobacteria;Fusobacteria;Fusobacteriales;Leptotrichiaceae;Leptotrichia	0.00938137	SBLI
OTU_80	Bacteria;Fusobacteria;Fusobacteria;Fusobacteriales;Leptotrichiaceae;Leptotrichia	0.000156086	SBLI
OTU_93	Bacteria;Fusobacteria;Fusobacteria;Fusobacteriales;Leptotrichiaceae;Leptotrichia	0.000465692	SBLI
OTU_169	Bacteria;Actinobacteria;Actinobacteria;Actinomycetales;Actinomycetaceae;Actinomyces	0.00658649	SBLI
OTU_46	Bacteria;Actinobacteria;Actinobacteria;Actinomycetales;Micrococcaceae;Rothia	0.00300999	SBLI
OTU_44	Bacteria;Actinobacteria;Actinobacteria;Coriobacteriales;Coriobacteriaceae;Atopobium	0.000663008	SBLI
OTU_72	Bacteria;Cyanobacteria/Chloroplast;Chloroplast;Chloroplast;Chloroplast;Streptophyta	0.00689839	SBLI
	between

## Sheet: H7N9-H7N9_SBLI.otu
Supplementary Dataset S2_C Stastical anaylsis of oropharyngeal swab microbiomes between patients with H7N9_SBLI group and H7N9 group using the nonparametric Kruskal-Wallis test
OUT	Feature	P(H7N9-H7N9_SBLI)	Enrich(H7N9-H7N9_SBLI)
OTU_149	Bacteria	0.00286269	SBLI
OTU_174	Bacteria	0.00110244	SBLI
OTU_2	Bacteria;Firmicutes;Bacilli;Lactobacillales;Streptococcaceae;Streptococcus	0.00339337	SBLI
OTU_35	Bacteria;Firmicutes;Bacilli;Lactobacillales;Streptococcaceae;Streptococcus	0.00619554	SBLI
OTU_81	Bacteria;Firmicutes;Clostridia;Clostridiales;Lachnospiraceae	0.00665134	SBLI
OTU_197	Bacteria;Firmicutes;Clostridia;Clostridiales;Lachnospiraceae;Oribacterium	0.00961844	SBLI
OTU_94	Bacteria;Firmicutes;Clostridia;Clostridiales;Clostridiales_Incertae Sedis XIII;Mogibacterium	0.0087791	SBLI
OTU_80	Bacteria;Fusobacteria;Fusobacteria;Fusobacteriales;Leptotrichiaceae;Leptotrichia	0.00147839	SBLI
OTU_124	Bacteria;Fusobacteria;Fusobacteria;Fusobacteriales;Leptotrichiaceae;Leptotrichia	0.00941666	SBLI
OTU_46	Bacteria;Actinobacteria;Actinobacteria;Actinomycetales;Micrococcaceae;Rothia	0.00686576	SBLI
